# Supplementary material for: Undocumented Migrants’ Experiences of a Recovery-Oriented Group Intervention and Its Impact on Their Mental Well-Being: A Qualitative Study
Source: Int J Environ Res Public Health. 2025 Oct 23;22(11):1617. doi: 10.3390/ijerph22111617 (PMC12652161; doi:10.3390/ijerph22111617)
Supplement: Supplementary file 1 [file ijerph-22-01617-s001.zip]

Archive with 2 entries (2 files):
- Evaluating the METS topic list semistructured interviews (1).pdf
- Topic list facilitators .docx
